# Supplementary material for: Quantitative neuroanatomy for connectomics in Drosophila
Source: eLife. 2016 Mar 18;5:e12059. doi: 10.7554/eLife.12059 (PMC4811773; doi:10.7554/eLife.12059)
Supplement: Source code 1. — DOI: http://dx.doi.org/10.7554/eLife.12059.030 [file elife-12059-code1.zip]

Archive with 13 entries (10 files):
- supplemental_data/
- supplemental_data/adjMatFromSyns.m
- __MACOSX/
- __MACOSX/supplemental_data/
- __MACOSX/supplemental_data/._adjMatFromSyns.m
- supplemental_data/neuron_plot.m
- __MACOSX/supplemental_data/._neuron_plot.m
- supplemental_data/partition_skeleton.m
- __MACOSX/supplemental_data/._partition_skeleton.m
- supplemental_data/proprio_motor_neurons.mat
- __MACOSX/supplemental_data/._proprio_motor_neurons.mat
- supplemental_data/Read Me.txt
- __MACOSX/supplemental_data/._Read Me.txt
