# Supplementary material for: Quantitative neuroanatomy for connectomics in Drosophila
Source: eLife. 2016 Mar 18;5:e12059. doi: 10.7554/eLife.12059 (PMC4811773; doi:10.7554/eLife.12059)
Supplement: Source code 1. — DOI: http://dx.doi.org/10.7554/eLife.12059.030 [file elife-12059-code1.zip › supplemental_data/adjMatFromSyns.m]

function Atot = adjMatFromSyns(allDataSyns)
% A = adjMatFromSyns(allDataSyns)
% Builds the directed adjacency matrix of neurons (columns->rows)
% weighted by number of synapses

Atot = zeros(length(allDataSyns));

for ii = 1:length(allDataSyns)
    for jj = 1:length(allDataSyns(ii).synsin.origind)
        if allDataSyns(ii).synsin.origind(jj) ~= -1
            Atot(ii,allDataSyns(ii).synsin.origind(jj)) = Atot(ii,allDataSyns(ii).synsin.origind(jj)) + 1;
        end
    end
end
