# Supplementary material for: Quantitative neuroanatomy for connectomics in Drosophila
Source: eLife. 2016 Mar 18;5:e12059. doi: 10.7554/eLife.12059 (PMC4811773; doi:10.7554/eLife.12059)
Supplement: Source code 1. — DOI: http://dx.doi.org/10.7554/eLife.12059.030 [file elife-12059-code1.zip › supplemental_data/Read Me.txt]

The file proprio_motor_neurons.mat contains all structural and connectivity information for the paper "Quantitative Neuroanatomy for Connectomics in Drosophila' by Schneider-Mizell et al. (see http://dx.doi.org/10.1101/026617 ).


This directory contains two example Matlab functions, a helper function and a data file with our reconstructions organized as a struct vector. 

	neuron_plot: A function to visualize a neuron in 3d. Uses the helper function partition_skeleton.m
		Example: neuron_plot( neurons(30), ‘withsyn’, ‘Color’, ‘k’, ‘LineWidth’, 2) plots the neuron at index 30, showing synapses, and with the skeleton colored black with line width 2 based on Matlab LineSpec.
	adjMatFromSyns: A function to return the adjacency matrix (columns presynaptic to rows) of the data.
		Example: A = adjMatFromSyns( neurons ) 
	


Each element references a specific neuron. For a neuron with N skeleton nodes, the fields are:

~~~~~~~
name: Name of the neuron (string).
    
    Identified neurons are formated as A[number][letter]_[segment]. The A referes to abdomimen. The number refers to a developmental group (i.e. a lineage, although some groups are not assigned to a given neuroblast). The letter denotes a specific identified neuron, when combined with developmental group. The segment is formated a[segment #][l/r] where the segment number denotes the host segment for the cell body and the l/r denotes side of the body (left/right). Hemilateral homologues will have the same name, up to the l/r in this final section. In some cases, identity is unclear — such instances are indicated with question marks. In all cases, developmental identity should not be taken as fully proven.
    
    Intersegmental arbors, which span the EM volume, are indicated with an 'IS' in their name. Some intersegmental arbors could be identified between left and right; those have an appeneded '#[letter][L/R]' where the letter denotes specific identity and the L/R denotes side of the neuropil.
    
    Spillover arbors, which are fragments that hit one of the anterior or posterior volume boundaries, are all named 'spillover'.
    
    Fragments, orphan arbors which could not be connected to any of the above three biologically feasible categories, are all named 'fragment'.

~~~~~~
L: Total cable length (scalar) of the neuron in nanometers. 

~~~~~~
xyz: Array (Nx3) of spatial locations for all points in the skeleton, in nanometers. The first dimension increases left to right, the second dimension from ventral to dorsal, and the third from posterior to anterior.

All of xyz, A, Aw, Adir, vids and synapse treeinds share an index.

~~~~~~
A: Undirected adjacency matrix (NxN) of skeleton edges between skeleton nodes, giving arbor topology. 

All of xyz, A, Aw, Adir, vids and synapse treeinds share an index.

~~~~~~
Adir: Directed adjacency matrix (NxN) of skeleton edges between skeleton nodes, where child nodes (columns) point to parent nodes (rows). The root node has no parent.

All of xyz, A, Aw, Adir, vids and synapse treeinds share an index.

~~~~~~
Aw: Directed, weighted adjacency matrix (NxN) of skeleton edges between skeleton nodes, where child nodes (columns) point to parent nodes (rows) and the value indicates the Euclidean distance spanned in nm. The root node has no parent.

All of xyz, A, Aw, Adir, vids and synapse treeinds share an index.

~~~~~~
root: Index (scalar) of the root node of the arbor, as indexed in, e.g., xyz and A.

~~~~~~
soma: Index (scalar) of the node of the arbor associated with the neuron's soma, if present, as indexed in, e.g., xyz and A. If no soma is present, the value is -1.

~~~~
synsin: Struct of information about the L input synapses on the neuron.  Subfields are:

    synsin.xyz: Array (Lx3) of the locations of the connector for the synapse, in nanometers.

    synsin.origind: Vector (Lx1) of neuron indices into the neurons struct of the presynaptic neuron. -1 if not present.

    synsin.treeinds: Vector (Lx1) of node indices (into, e.g., xyz or A) for the skeleton node associated with the synapse.

    synsin.connind: Vector (Lx1) of globally unique ids for the connector of the associated synapse. Note that the connector of pre- and postsynaptic sites for a given polyadic synapse will be the same.


~~~~
synsout: Struct of information about the M presynaptic sites on the neuron.  Subfields are:
    synsout.xyz: Array (Mx3) of the locations of the connector for the presynaptic site, in nanometers.
    
    synsout.numTargs: Vector (Mx1) of number of postsynaptic targets of a given presynaptic site.
    
    synsout.treeinds: Vector (Mx1) of node indices (into, e.g., xyz or A) for the skeleton node associated with the presynaptic site.
    
    synsout.connind: Vector (Mx1) of globally unique ids for the connector of the associated presynaptic site. Note that the connector of pre- and postsynaptic sites for a given polyadic synapse will be the same.
    
    synsout.targinds: Cell array (Mx1) of vectors of neuron indices for those neurons postsynaptic to a presynaptic site. Only neurons in the data are shown, so entries here must be compared to synsout.numTargs to establish how many of the downstream neurons are present in the dataset.

    
    


Please contact Albert Cardona (cardonaa@janelia.hhmi.org) or Casey Schneider-Mizell (schneidermizellc@janelia.hhmi.org) with any questions.
